# Supplementary material for: A publishing infrastructure for AI-assisted academic authoring
Source: bioRxiv. 2023 Jan 23:2023.01.21.525030. Preprint. [Version 1] doi: 10.1101/2023.01.21.525030 (PMC9900745; doi:10.1101/2023.01.21.525030)
Supplement: Supplement 3 [file media-3.zip]

Archive with 1 entries (1 files):
- Supplementary_File_03-ManubotAI_PR_30.patch
